# Supplementary material for: CircSEMA4B inhibits the progression of breast cancer by encoding a novel protein SEMA4B-211aa and regulating AKT phosphorylation
Source: Cell Death Dis. 2022 Sep 17;13(9):794. doi: 10.1038/s41419-022-05246-1 (PMC9482637; doi:10.1038/s41419-022-05246-1)
Supplement: Supplementary file 2 — Supplementary information [file 41419_2022_5246_MOESM2_ESM.xlsx]

## Sheet: genes list
PI3K / Akt Signaling
Gene Symbol
AKT1
AKT2
AKT3
ATP6V1B2
BAD
BORCS6
ZFP36L1
CAD
DPYSL2
THEM4
DDIT4
DEPTOR
PARK7
NOS3
ERAS
FKBP5
FNIP2
FOXA2
FOXO1
FOXO3
FOXO4
NOP53
GRB10
GSK3A
GSK3B
LAMTOR5
HTT
INPP4B
MAP4K3
KIF1B
LAMTOR1
LAMTOR2
LAMTOR3
LAMTOR4
LARS1
MACC1
MDM2
MIOS
MOB1A
MOB1B
NDRG1
NDRG2
NDRG3
NDRG4
NOS1
NPRL2
NR4A1
RPS6KB2
PDPK1
PHLDA3
PIK3C2A
PIK3C3
PIK3CA
PIK3CB
PIK3CD
PIK3CG
PIK3R1
PIK3R2
PIK3R3
PIK3R4
PIK3R5
PI4KA
PPP1R10
AKT1S1
PRKD2
PRR5L
PTEN
RANBP3
RHEB
RRAGB
SEMA4B
SGK1
SGK2
SGK3
SH3BP4
INPPL1
MAPKAP1
SPAG5
SYAP1
WWTR1
TBC1D7
TCL1A
TNS2
BRF2
TSC1
TSC2
WDR59
WNK1
WNK4
YAP1
YBX1
ZFYVE26

## Sheet: circRNAs list
position	strand	circRNA_ID	Genomic_length	Spliced_length	Best_transcript	Gene_symbol	Sample
chr14:105239587-105239716	-	hsa_circ_0033553	129	129	NM_005163	AKT1	MCF-7
chr14:105241274-105242136	-	hsa_circ_0033556	862	346	NM_005163	AKT1	MCF-7
chr14:105241274-105243107	-	hsa_circ_0033557	1833	458	NM_005163	AKT1	MCF-7
chr14:105241274-105246553	-	hsa_circ_0033558	5279	587	NM_005163	AKT1	MCF-7
chr14:105241274-105259059	-	hsa_circ_0033559	17785	712	NM_005163	AKT1	MCF-7
chr14:105241274-105262080	-	hsa_circ_0033560	20806	1056	NM_001014432	AKT1	MCF-7
chr19:40761064-40771258	-	hsa_circ_0008719	10194	371	NM_001626	AKT2	MCF-7
chr2:27440744-27444215	+	hsa_circ_0053174	3471	270	NM_004341	CAD	MCF-7
chr2:27440257-27444215	+	hsa_circ_0053173	3958	514	NM_004341	CAD	MCF-7
chr2:27449392-27456008	+	hsa_circ_0053198	6616	960	NM_004341	CAD	MCF-7
chr2:27463132-27464264	+	hsa_circ_0053215	1132	387	NM_004341	CAD	MCF-7
chr1:151860748-151867670	-	hsa_circ_0014198	6922	458	NM_053055	THEM4	MCF-7
chr1:151862458-151867670	-	hsa_circ_0014200	5212	5212	NM_053055	THEM4	MCF-7
chr8:121013763-121021372	+	hsa_circ_0085412	7609	497	NM_022783	DEPTOR	MCF-7
chr6:108984657-108986092	+	hsa_circ_0006404	1435	1435	NM_001455	FOXO3	MCF-7
chr2:233651859-233660931	+	hsa_circ_0058733	9072	1107	NM_015575	GIGYF2	MCF-7
chr19:42734337-42740868	-	hsa_circ_0051272	6531	1505	NM_019884	GSK3A	MCF-7
chr19:42737261-42737535	-	hsa_circ_0051275	274	194	NM_019884	GSK3A	MCF-7
chr3:119585436-119635021	-	hsa_circ_0066895	49585	471	NM_002093	GSK3B	MCF-7
chr3:119585436-119642330	-	hsa_circ_0066896	56894	582	NM_002093	GSK3B	MCF-7
chr3:119595259-119642330	-	hsa_circ_0066899	47071	543	NM_002093	GSK3B	MCF-7
chr3:119624601-119624699	-	hsa_circ_0066900	98	98	NM_002093	GSK3B	MCF-7
chr3:119631550-119642330	-	hsa_circ_0066902	10780	349	NM_002093	GSK3B	MCF-7
chr4:3088665-3124663	+	hsa_circ_0068963	35998	1058	NM_002111	HTT	MCF-7
chr4:3137630-3211676	+	hsa_circ_0069001	74046	3781	NM_002111	HTT	MCF-7
chr4:3142236-3201666	+	hsa_circ_0069005	59430	2778	NM_002111	HTT	MCF-7
chr1:10428524-10435431	+	hsa_circ_0009720	6907	656	NM_015074	KIF1B	MCF-7
chr11:71808337-71808960	-	hsa_circ_0023420	623	623	NM_017907	LAMTOR1	MCF-7
chr11:71808337-71814433	-	hsa_circ_0023424	6096	1179	NM_017907	LAMTOR1	MCF-7
chr11:71808337-71810302	-	hsa_circ_0023423	1965	974	NM_017907	LAMTOR1	MCF-7
chr11:71808337-71809461	-	hsa_circ_0023421	1124	750	NM_017907	LAMTOR1	MCF-7
chr11:71808337-71809904	-	hsa_circ_0023422	1567	828	NM_017907	LAMTOR1	MCF-7
chr3:138402519-138413749	-	hsa_circ_0067526	11230	655	NM_006219	PIK3CB	MCF-7
chr22:21096515-21174188	-	hsa_circ_0062370	77673	3212	NM_058004	PI4KA	MCF-7
chr22:21066773-21159453	-	hsa_circ_0062346	92680	4634	NM_058004	PI4KA	MCF-7
chr22:21096515-21119238	-	hsa_circ_0062367	22723	1167	NM_058004	PI4KA	MCF-7
chr22:21096515-21157608	-	hsa_circ_0062368	61093	2280	NM_058004	PI4KA	MCF-7
chr22:21119387-21159453	-	hsa_circ_0062380	40066	1406	NM_058004	PI4KA	MCF-7
chr22:21087258-21159453	-	hsa_circ_0062362	72195	3120	NM_058004	PI4KA	MCF-7
chr22:21096515-21165320	-	hsa_circ_0062369	68805	2736	NM_058004	PI4KA	MCF-7
chr22:21096515-21188943	-	hsa_circ_0062371	92428	3468	NM_058004	PI4KA	MCF-7
chr22:21119872-21159453	-	hsa_circ_0062382	39581	1269	NM_058004	PI4KA	MCF-7
chr15:90764213-90764997	+	hsa_circ_0036770	784	378	NM_020210	SEMA4B	MCF-7
chr15:90760670-90764997	+	hsa_circ_0000650	4327	704	NM_020210	SEMA4B	MCF-7
chr15:90760670-90764712	+	hsa_circ_0036765	4042	552	NM_020210	SEMA4B	MCF-7
chr15:90744689-90764997	+	hsa_circ_0036761	20308	982	NM_020210	SEMA4B	MCF-7
chr8:67726087-67743546	+	hsa_circ_0084650	17459	272	NM_001204173	C8orf44-SGK3	MCF-7
chr11:71940967-71941315	+	hsa_circ_0023435	348	247	NM_001567	INPPL1	MCF-7
chr17:26918715-26918890	-	hsa_circ_0042571	175	175	NM_006461	SPAG5	MCF-7
chr9:135802587-135804339	-	hsa_circ_0089309	1752	290	NM_000368	TSC1	MCF-7
chr16:74919550-74937998	-	hsa_circ_0040505	18448	977	NM_030581	WDR59	MCF-7
chr16:74926381-74943555	-	hsa_circ_0040508	17174	597	NM_030581	WDR59	MCF-7
chr16:74982416-74990508	-	hsa_circ_0040533	8092	341	NM_030581	WDR59	MCF-7
chr16:74982416-74999720	-	hsa_circ_0040534	17304	391	NM_030581	WDR59	MCF-7
chr11:102076623-102094483	+	hsa_circ_0005990	17860	361	NM_001130145	YAP1	MCF-7
chr14:68217768-68229536	-	hsa_circ_0032285	11768	1405	NM_015346	ZFYVE26	MCF-7
chr14:68222664-68229536	-	hsa_circ_0032288	6872	775	NM_015346	ZFYVE26	MCF-7
chr14:68274114-68280781	-	hsa_circ_0032301	6667	692	NM_015346	ZFYVE26	MCF-7
